# Supplementary material for: Impact of low-dose ozone nanobubble treatments on antimicrobial resistance genes in pond water
Source: Front Microbiol. 2024 May 13;15:1393266. doi: 10.3389/fmicb.2024.1393266 (PMC11136503; doi:10.3389/fmicb.2024.1393266)
Supplement: Supplementary file 1 [file Table_1.XLS]

## Sheet: Table S1
Table S1. Information on the length of assembled contigs for each water sample
Code for sample	Sample ID	Total length of all assembles contigs (bp)	Number of assembled contigs	Average length of assembled contig (bp)
A1pre	O3MB_pre	308247139	268687	1147.23
A2pre	O3MB_pre	320487299	277685	1154.14
A3pre	O3MB_pre	327476557	278918	1174.1
B1pre	AirMB_pre	342050260	295923	1155.88
B2pre	AirMB_pre	328598073	284947	1153.19
B3pre	AirMB_pre	312509038	270690	1154.49
C1pre	AirNB_pre	316895167	279814	1132.52
C2pre	AirNB_pre	316989852	269060	1178.14
C3pre	AirNB_pre	320530489	275031	1165.43
D1pre	O3NB_pre	298565171	263236	1134.21
D2pre	O3NB_pre	338507302	302124	1120.43
D3pre	O3NB_pre	326692543	291245	1121.71
A1.24h	O3MB_24h	275352223	191630	1436.9
A2.24h	O3MB_24h	255563959	180062	1419.31
A3.24h	O3MB_24h	235286216	160691	1464.22
B1.24h	AirMB_24h	282872544	243350	1162.41
B2.24h	AirMB_24h	273535927	236723	1155.51
B3.24h	AirMB_24h	274778282	238745	1150.93
C1.24h	AirNB_24h	272458645	236648	1151.32
C2.24h	AirNB_24h	254238160	217620	1168.27
C3.24h	AirNB_24h	255912413	224614	1139.34
D1.24h	O3NB_24h	351042074	253926	1382.46
D2.24h	O3NB_24h	342907371	272670	1257.59
D3.24h	O3NB_24h	294012686	223301	1316.67
