# Supplementary material for: Impact of low-dose ozone nanobubble treatments on antimicrobial resistance genes in pond water
Source: Front Microbiol. 2024 May 13;15:1393266. doi: 10.3389/fmicb.2024.1393266 (PMC11136503; doi:10.3389/fmicb.2024.1393266)
Supplement: Supplementary file 2 [file Table_2.XLS]

## Sheet: Table S2
Table S2. Acquired ARGs in our study, and the antibiotic class associated with the gene, as well as their resistance mechanism
ARGs	Mechanism	Drug_Class
ant(3'')-Ia	antibiotic inactivation	aminoglycoside
aph(3')-IIa	antibiotic inactivation	aminoglycoside
blaCTX-M-14	antibiotic inactivation	beta-lactam
blaFAR-1	antibiotic inactivation	beta-lactam
blaMOX-7	antibiotic inactivation	beta-lactam
blaOXA-21	antibiotic inactivation	beta-lactam
blaOXA-395	antibiotic inactivation	beta-lactam
blaPAO	antibiotic inactivation	beta-lactam
blaSGM	antibiotic inactivation	beta-lactam
blaTEM-116	antibiotic inactivation	beta-lactam
catB3	antibiotic inactivation	chloramphenicol
catB7	antibiotic inactivation	chloramphenicol
dfrA1	antibiotic target replacement	trimethoprim
floR	antibiotic efflux	phenicol
mph(A)	antibiotic inactivation	macrolide
mupA	antibiotic target alteration	mupirocin-like
ole(B)	antibiotic target protection	macrolide
OqxB	antibiotic efflux	multidrug
qepA	antibiotic efflux	fluoroquinolone
sul1	antibiotic target replacement	sulfonamide
sul4	antibiotic target replacement	sulfonamide
tet(A)	antibiotic efflux	tetracycline
tet(C)	antibiotic efflux	tetracycline
tet(G)	antibiotic efflux	tetracycline
tmexD	antibiotic efflux	multidrug
TOprJ	antibiotic efflux	multidrug
