# Supplementary material for: Impact of low-dose ozone nanobubble treatments on antimicrobial resistance genes in pond water
Source: Front Microbiol. 2024 May 13;15:1393266. doi: 10.3389/fmicb.2024.1393266 (PMC11136503; doi:10.3389/fmicb.2024.1393266)
Supplement: Supplementary file 3 [file Table_3.XLS]

## Sheet: Sheet1
Table S3. The presence of ARGs in the 10 most abundant bacterial genera in each sample
A1pre (ozone macrobubble)					A2pre (ozone macrobubble)					A3pre (ozone macrobubble)					A1post (ozone macrobubble)					A2post (ozone macrobubble)					A3post
top_10 bacterial genera	acquired efflx	intrinsic efflux	Aquired non-efflux		top_10 bacterial genera	acquired efflx	intrinsic efflux	Aquired non-efflux		top_10 bacterial genera	acquired efflx	intrinsic efflux	Aquired non-efflux		top_10 bacterial genera	acquired efflx	intrinsic efflux	Aquired non-efflux		top_10 bacterial genera	acquired efflx	intrinsic efflux	Aquired non-efflux		top_10 bacterial genera	acquired efflx	intrinsic efflux	Aquired non-efflux
Acidimicrobium	0	1	0		Acidimicrobium	0	1	0		Acidimicrobium	0	1	0		Pseudomonas	1	1	1		Rheinheimera	0	1	0		Rheinheimera	0	1	0
Hydrogenophaga	1	1	1		Hydrogenophaga	1	1	1		Hydrogenophaga	1	1	1		Rheinheimera	0	1	0		Pseudomonas	1	1	1		Pseudomonas	1	1	1
Sphingobium	0	0	1		Novosphingobium	0	1	0		Novosphingobium	0	1	0		Hydrogenophaga	1	1	1		Hydrogenophaga	1	1	1		Hydrogenophaga	1	1	1
Novosphingobium	0	1	0		Sphingobium	0	0	1		Sphingobium	0	0	1		Pelomonas	1	1	1		Novosphingobium	0	1	0		Pelomonas	1	1	1
Flavobacterium	0	0	0		Pseudomonas	1	1	1		Flavobacterium	0	0	0		Sphingobium	0	1	1		Pelomonas	1	1	1		Novosphingobium	0	1	0
Limnohabitans	0	1	0		Flavobacterium	0	0	0		Limnohabitans	0	1	0		Novosphingobium	0	1	0		Sphingobium	0	1	1		Sphingobium	0	0	1
Pseudomonas	1	1	1		Limnohabitans	0	1	0		Sphingomonas	0	0	0		Azohydromonas	1	1	1		Sphingomonas	0	0	1		Methylophilus	0	1	0
Noviherbaspirillum	0	0	0		Acidovorax	1	0	0		Pseudomonas	1	1	1		Sphingomonas	0	0	1		Azohydromonas	1	1	1		Acidovorax	1	1	0
Sphingomonas	0	0	1		Sphingomonas	0	0	1		Candidatus Pelagibacter	0	0	0		Methylophilus	0	1	0		Acidovorax	1	1	0		Azohydromonas	1	1	1
Algoriphagus	0	0	0		Noviherbaspirillum	0	0	0		Algoriphagus	0	0	0		Sphingopyxis	0	0	0		Caulobacter	0	0	0		Sphingomonas	0	0	1
B1pre (air macrobubble)					B2pre (air macrobubble)					B3pre (air macrobubble)					B1post (air macrobubble)					B2post (air macrobubble)					B3post (air macrobubble)
top_10 bacterial genera	acquired efflx	intrinsic efflux	acquired non-efflux		top_10 bacterial genera	acquired efflx	intrinsic efflux	acquired non-efflux		top_10 bacterial genera	acquired efflx	intrinsic efflux	acquired non-efflux		top_10 bacterial genera	acquired efflx	intrinsic efflux	acquired non-efflux		top_10 bacterial genera	acquired efflx	intrinsic efflux	acquired non-efflux		top_10 bacterial genera	acquired efflx	intrinsic efflux	Aquired non-efflux
Hydrogenophaga	1	1	1		Hydrogenophaga	1	1	1		Acidimicrobium	0	1	0		Acidimicrobium	0	1	0		Hydrogenophaga	1	1	1		Novosphingobium	0	1	0
Acidimicrobium	0	1	0		Acidimicrobium	0	1	0		Hydrogenophaga	1	1	1		Novosphingobium	0	1	0		Novosphingobium	0	1	0		Acidimicrobium	0	1	0
Novosphingobium	0	1	0		Novosphingobium	0	1	0		Novosphingobium	0	1	0		Hydrogenophaga	1	1	1		Acidimicrobium	0	1	0		Hydrogenophaga	1	0	1
Flavobacterium	0	0	0		Flavobacterium	0	0	0		Limnohabitans	0	1	0		Sphingobium	0	0	0		Sphingobium	0	0	1		Flavobacterium	0	0	0
Sphingobium	0	0	0		Limnohabitans	0	1	0		Flavobacterium	0	0	0		Limnohabitans	0	1	0		Sphingomonas	0	0	0		Limnohabitans	0	1	0
Limnohabitans	0	1	0		Sphingobium	0	0	1		Sphingobium	0	0	1		Flavobacterium	0	0	0		Flavobacterium	0	0	0		Candidatus Pelagibacter	0	0	0
Sphingomonas	0	0	1		Sphingomonas	0	0	0		Sphingomonas	0	0	0		Candidatus Pelagibacter	0	0	0		Limnohabitans	0	1	0		Algoriphagus	0	0	0
Noviherbaspirillum	0	0	0		Acidovorax	1	0	0		Algoriphagus	0	0	0		Sphingomonas	0	0	0		Candidatus Pelagibacter	0	0	0		Sphingobium	0	0	1
Algoriphagus	0	0	0		Sphingopyxis	0	0	0		Sphingopyxis	0	0	0		Algoriphagus	0	0	0		Sphingopyxis	0	0	0		Sphingomonas	0	0	1
Candidatus Pelagibacter	0	0	0		Algoriphagus	0	0	0		Acidovorax	1	1	0		Candidatus Fonsibacter	0	0	0		Candidatus Fonsibacter	0	0	0		Candidatus Fonsibacter	0	0	0
C1pre (air nanobubble)					C2pre (air nanobubble)					C3pre (air nanobubble)					C1post (air nanobubble)					C2post (air nanobubble)					C3post (air nanobubble)
top_10 bacterial genera	acquired efflx	intrinsic efflux	Aquired non-efflux		top_10 bacterial genera	acquired efflx	intrinsic efflux	Aquired non-efflux		top_10 bacterial genera	acquired efflx	intrinsic efflux	Aquired non-efflux		top_10 bacterial genera	acquired efflx	intrinsic efflux	Aquired non-efflux		top_10 bacterial genera	acquired efflx	intrinsic efflux	Aquired non-efflux		top_10 bacterial genera	acquired efflx	intrinsic efflux	Aquired non-efflux
Pseudomonas	1	1	1		Acidimicrobium	0	1	0		Acidimicrobium	0	1	0		Novosphingobium	0	1	0		Novosphingobium	0	1	0		Acidimicrobium	0	1	0
Hydrogenophaga	1	1	1		Pseudomonas	1	1	1		Hydrogenophaga	1	1	1		Hydrogenophaga	1	0	1		Hydrogenophaga	1	1	1		Novosphingobium	0	1	0
Novosphingobium	0	1	0		Hydrogenophaga	1	1	1		Novosphingobium	0	0	0		Acidimicrobium	0	1	0		Acidimicrobium	0	1	0		Hydrogenophaga	1	1	1
Acidimicrobium	0	1	0		Novosphingobium	0	1	0		Flavobacterium	0	0	0		Sphingobium	0	0	1		Sphingobium	0	0	1		Flavobacterium	0	0	0
Sphingobium	0	0	1		Flavobacterium	0	0	0		Limnohabitans	0	1	0		Pseudomonas	1	1	1		Pseudomonas	1	1	1		Sphingobium	0	0	1
Flavobacterium	0	0	0		Limnohabitans	0	1	0		Acidovorax	1	1	0		Flavobacterium	0	0	0		Acidovorax	1	0	0		Limnohabitans	0	1	0
Limnohabitans	0	1	0		Algoriphagus	0	0	0		Pseudomonas	1	1	1		Candidatus Pelagibacter	0	0	0		Limnohabitans	0	1	0		Candidatus Pelagibacter	0	0	0
Azohydromonas	1	1	1		Candidatus Pelagibacter	0	0	0		Candidatus Pelagibacter	0	0	0		Acidovorax	1	0	0		Candidatus Pelagibacter	0	0	0		Candidatus Fonsibacter	0	0	0
Acidovorax	1	0	0		Acidovorax	1	0	0		Sphingomonas	0	0	0		Limnohabitans	0	1	0		Sphingopyxis	0	0	0		Aphanizomenon	0	0	0
Sphingopyxis	0	0	0		Fluviicola	0	0	0		Sphingobium	0	0	1		Candidatus Fonsibacter	0	0	0		Flavobacterium	0	0	0		Sphingomonas	0	0	0
D1pre (ozone nanobubble)					D2pre (ozone nanobubble)					D3pre (ozone nanobubble)					D1post (ozone nanobubble)					D2post (ozone nanobubble)					D3post (ozone nanobubble)
top_10 bacterial genera	acquired efflx	intrinsic efflux	Aquired non-efflux		top_10 bacterial genera	acquired efflx	intrinsic efflux	Aquired non-efflux		top_10 bacterial genera	acquired efflx	intrinsic efflux	Aquired non-efflux		top_10 bacterial genera	acquired efflx	intrinsic efflux	Aquired non-efflux		top_10 bacterial genera	acquired efflx	intrinsic efflux	Aquired non-efflux		top_10 bacterial genera	acquired efflx	intrinsic efflux	Aquired non-efflux
Acidimicrobium	0	1	0		Hydrogenophaga	1	1	1		Acidimicrobium	0	1	0		Pseudomonas	1	1	1		Pseudomonas	1	1	1		Rheinheimera	0	1	0
Hydrogenophaga	1	1	1		Pseudomonas	1	1	1		Novosphingobium	0	1	0		Rheinheimera	0	1	0		Rheinheimera	0	1	0		Pseudomonas	1	1	1
Pseudomonas	1	1	1		Acidimicrobium	0	1	0		Pseudomonas	1	1	1		Hydrogenophaga	1	1	1		Hydrogenophaga	1	1	1		Pelomonas	1	1	1
Novosphingobium	0	1	0		Sphingobium	0	0	1		Flavobacterium	0	0	0		Novosphingobium	0	1	0		Sphingobium	0	0	1		Hydrogenophaga	1	1	1
Flavobacterium	0	0	0		Novosphingobium	0	1	0		Sphingobium	0	0	1		Pelomonas	1	1	1		Pelomonas	1	1	1		Novosphingobium	0	1	0
Limnohabitans	0	1	0		Azohydromonas	1	1	1		Limnohabitans	0	1	0		Sphingobium	0	0	1		Novosphingobium	0	1	0		Methylophilus	0	1	0
Sphingobium	0	0	1		Flavobacterium	0	0	0		Hydrogenophaga	1	1	1		Methylophilus	0	1	0		Sphingomonas	0	0	1		Sphingobium	0	0	1
Algoriphagus	0	0	0		Acidovorax	1	1	0		Algoriphagus	0	0	0		Azohydromonas	1	1	1		Acidovorax	1	1	0		Caulobacter	0	1	0
Candidatus Pelagibacter	0	0	0		Limnohabitans	0	1	0		Sphingopyxis	0	0	0		Sphingopyxis	0	1	0		Caulobacter	0	1	0		Azohydromonas	1	1	1
Sphingopyxis	0	0	0		Sphingomonas	0	0	0		Candidatus Pelagibacter	0	0	0		Acidovorax	1	1	0		Sphingopyxis	0	1	0		Roseateles	1	1	0
Included are the pre and post treatment samples in air and ozone treated groups. 0 entry was used to indicate absence of ARGs, and 1 was used to indicate presence of ARGs.
